# Supplementary material for: Synergistic H&E and IHC image analysis by AI predicts cancer biomarkers and survival outcomes in colorectal and breast cancer
Source: Commun Med (Lond). 2025 Aug 1;5:328. doi: 10.1038/s43856-025-01045-9 (PMC12317095; doi:10.1038/s43856-025-01045-9)
Supplement: Supplementary file 4 — Supplementary Data 1 [file 43856_2025_1045_MOESM4_ESM.csv]

probablility	TN	FP	FN	TP	total	True negative / Total	False negative / Total	Sensitivity	Specificity
0.01	1858	17233	2	1260	20353	0.091288754	9.83E-05	0.998415214	0.097323346
0.02	4904	14187	5	1257	20353	0.24094728	0.000245664	0.996038035	0.256874967
0.03	7184	11907	14	1248	20353	0.352970078	0.000687859	0.988906498	0.37630297
0.04	8879	10212	19	1243	20353	0.436250184	0.000933523	0.984944532	0.465088261
0.05	10067	9024	20	1242	20353	0.494619958	0.000982656	0.984152139	0.527316537
0.06	10991	8100	24	1238	20353	0.54001867	0.001179187	0.980982567	0.575716306
0.07	11761	7330	27	1235	20353	0.577850931	0.001326586	0.978605388	0.616049447
0.08	12375	6716	31	1231	20353	0.608018474	0.001523117	0.975435816	0.648211199
0.09	12882	6209	33	1229	20353	0.632928807	0.001621383	0.97385103	0.674768215
0.1	13314	5777	36	1226	20353	0.654154179	0.001768781	0.971473851	0.697396679
0.11	13719	5372	40	1222	20353	0.674052965	0.001965312	0.968304279	0.718610864
0.12	14039	5052	46	1216	20353	0.689775463	0.002260109	0.963549921	0.735372689
0.13	14325	4766	54	1208	20353	0.703827446	0.002653172	0.957210777	0.75035357
0.14	14574	4517	54	1208	20353	0.716061514	0.002653172	0.957210777	0.763396365
0.15	14808	4283	54	1208	20353	0.727558591	0.002653172	0.957210777	0.775653449
0.16	15009	4082	57	1205	20353	0.737434285	0.00280057	0.954833597	0.786181971
0.17	15212	3879	62	1200	20353	0.747408244	0.003046234	0.950871632	0.796815253
0.18	15391	3700	64	1198	20353	0.756203017	0.0031445	0.949286846	0.806191399
0.19	15558	3533	68	1194	20353	0.764408195	0.003341031	0.946117274	0.814938976
0.2	15717	3374	71	1191	20353	0.772220312	0.003488429	0.943740095	0.823267508
0.21	15874	3217	73	1189	20353	0.779934162	0.003586695	0.942155309	0.831491279
0.22	16004	3087	76	1186	20353	0.786321427	0.003734093	0.93977813	0.83830077
0.23	16132	2959	77	1185	20353	0.792610426	0.003783226	0.938985737	0.8450055
0.24	16234	2857	79	1183	20353	0.797621972	0.003881492	0.937400951	0.850348332
0.25	16344	2747	80	1182	20353	0.803026581	0.003930624	0.936608558	0.856110209
0.26	16445	2646	82	1180	20353	0.807988994	0.00402889	0.935023772	0.86140066
0.27	16528	2563	87	1175	20353	0.812067017	0.004274554	0.931061807	0.865748258
0.28	16612	2479	90	1172	20353	0.816194173	0.004421953	0.928684628	0.870148237
0.29	16695	2396	96	1166	20353	0.820272196	0.004716749	0.923930269	0.874495836
0.3	16761	2330	99	1163	20353	0.823514961	0.004864148	0.92155309	0.877952962
0.31	16857	2234	102	1160	20353	0.82823171	0.005011546	0.919175911	0.88298151
0.32	16933	2158	106	1156	20353	0.831965804	0.005208077	0.916006339	0.886962443
0.33	17003	2088	108	1154	20353	0.8354051	0.005306343	0.914421553	0.890629092
0.34	17061	2030	108	1154	20353	0.838254803	0.005306343	0.914421553	0.893667173
0.35	17113	1978	114	1148	20353	0.840809709	0.00560114	0.909667195	0.89639097
0.36	17170	1921	117	1145	20353	0.843610279	0.005748538	0.907290016	0.89937667
0.37	17234	1857	120	1142	20353	0.846754778	0.005895937	0.904912837	0.902729035
0.38	17293	1798	121	1141	20353	0.849653614	0.00594507	0.904120444	0.905819496
0.39	17352	1739	123	1139	20353	0.852552449	0.006043335	0.902535658	0.908909958
0.4	17400	1691	124	1138	20353	0.854910824	0.006092468	0.901743265	0.911424231
0.41	17462	1629	126	1136	20353	0.857957058	0.006190734	0.900158479	0.914671835
0.42	17515	1576	128	1134	20353	0.860561097	0.006288999	0.898573693	0.917448012
0.43	17563	1528	130	1132	20353	0.862919471	0.006387265	0.896988906	0.919962286
0.44	17603	1488	132	1130	20353	0.864884784	0.00648553	0.89540412	0.922057514
0.45	17654	1437	134	1128	20353	0.867390557	0.006583796	0.893819334	0.92472893
0.46	17707	1384	135	1127	20353	0.869994595	0.006632929	0.893026941	0.927505107
0.47	17747	1344	137	1125	20353	0.871959908	0.006731194	0.891442155	0.929600335
0.48	17785	1306	143	1119	20353	0.873826954	0.007025991	0.886687797	0.931590802
0.49	17827	1264	144	1118	20353	0.875890532	0.007075124	0.885895404	0.933790791
0.5	17872	1219	145	1117	20353	0.878101508	0.007124257	0.885103011	0.936147923
