# Supplementary material for: Synergistic H&E and IHC image analysis by AI predicts cancer biomarkers and survival outcomes in colorectal and breast cancer
Source: Commun Med (Lond). 2025 Aug 1;5:328. doi: 10.1038/s43856-025-01045-9 (PMC12317095; doi:10.1038/s43856-025-01045-9)
Supplement: Supplementary file 5 — Supplementary Data 2 [file 43856_2025_1045_MOESM5_ESM.csv]

probablility	TN	FP	FN	TP	total	True negative / Total	False negative / Total	Sensitivity	Specificity
0.01	6078	12957	2	1373	20410	0.297795198	9.80E-05	0.998545455	0.319306541
0.02	9144	9891	9	1366	20410	0.448015679	0.00044096	0.993454545	0.480378251
0.03	10718	8317	16	1359	20410	0.525134738	0.000783929	0.988363636	0.563068033
0.04	11698	7337	20	1355	20410	0.573150416	0.000979912	0.985454545	0.614552141
0.05	12396	6639	26	1349	20410	0.607349339	0.001273885	0.981090909	0.651221434
0.06	12928	6107	28	1347	20410	0.633414993	0.001371877	0.979636364	0.67916995
0.07	13343	5692	31	1344	20410	0.653748163	0.001518863	0.977454545	0.700971894
0.08	13714	5321	38	1337	20410	0.671925527	0.001861832	0.972363636	0.720462306
0.09	14024	5011	40	1335	20410	0.68711416	0.001959824	0.970909091	0.736748096
0.1	14283	4752	44	1331	20410	0.699804018	0.002155806	0.968	0.75035461
0.11	14504	4531	46	1329	20410	0.710632043	0.002253797	0.966545455	0.761964802
0.12	14722	4313	48	1327	20410	0.721313082	0.002351788	0.965090909	0.773417389
0.13	14899	4136	51	1324	20410	0.729985301	0.002498775	0.962909091	0.782716049
0.14	15079	3956	57	1318	20410	0.738804508	0.002792749	0.958545455	0.792172314
0.15	15216	3819	60	1315	20410	0.745516903	0.002939735	0.956363636	0.799369582
0.16	15360	3675	61	1314	20410	0.752572268	0.002988731	0.955636364	0.806934594
0.17	15482	3553	63	1312	20410	0.758549731	0.003086722	0.954181818	0.81334384
0.18	15593	3442	66	1309	20410	0.763988241	0.003233709	0.952	0.819175204
0.19	15677	3358	69	1306	20410	0.768103871	0.003380696	0.949818182	0.823588127
0.2	15762	3273	72	1303	20410	0.772268496	0.003527683	0.947636364	0.828053586
0.21	15856	3179	72	1303	20410	0.776874081	0.003527683	0.947636364	0.832991857
0.22	15963	3072	74	1301	20410	0.78211661	0.003625674	0.946181818	0.838613081
0.23	16043	2992	74	1301	20410	0.786036257	0.003625674	0.946181818	0.842815866
0.24	16121	2914	75	1300	20410	0.789857913	0.003674669	0.945454545	0.84691358
0.25	16199	2836	77	1298	20410	0.793679569	0.00377266	0.944	0.851011295
0.26	16283	2752	80	1295	20410	0.797795198	0.003919647	0.941818182	0.855424219
0.27	16367	2668	82	1293	20410	0.801910828	0.004017638	0.940363636	0.859837142
0.28	16448	2587	85	1290	20410	0.805879471	0.004164625	0.938181818	0.864092461
0.29	16515	2520	87	1288	20410	0.809162175	0.004262616	0.936727273	0.867612293
0.3	16589	2446	90	1285	20410	0.812787849	0.004409603	0.934545455	0.871499869
0.31	16659	2376	96	1279	20410	0.81621754	0.004703577	0.930181818	0.875177305
0.32	16720	2315	100	1275	20410	0.819206271	0.004899559	0.927272727	0.878381928
0.33	16780	2255	101	1274	20410	0.822146007	0.004948555	0.926545455	0.881534016
0.34	16850	2185	101	1274	20410	0.825575698	0.004948555	0.926545455	0.885211453
0.35	16902	2133	101	1274	20410	0.828123469	0.004948555	0.926545455	0.887943262
0.36	16961	2074	101	1274	20410	0.831014209	0.004948555	0.926545455	0.891042816
0.37	17026	2009	104	1271	20410	0.834198922	0.005095541	0.924363636	0.894457578
0.38	17071	1964	104	1271	20410	0.836403724	0.005095541	0.924363636	0.896821644
0.39	17117	1918	106	1269	20410	0.838657521	0.005193533	0.922909091	0.899238245
0.4	17164	1871	108	1267	20410	0.840960314	0.005291524	0.921454545	0.901707381
0.41	17209	1826	110	1265	20410	0.843165115	0.005389515	0.92	0.904071447
0.42	17244	1791	111	1264	20410	0.844879961	0.005438511	0.919272727	0.905910165
0.43	17301	1734	112	1263	20410	0.847672709	0.005487506	0.918545455	0.908904649
0.44	17342	1693	114	1261	20410	0.849681529	0.005585497	0.917090909	0.911058576
0.45	17375	1660	119	1256	20410	0.851298383	0.005830475	0.913454545	0.912792225
0.46	17423	1612	122	1253	20410	0.853650171	0.005977462	0.911272727	0.915313895
0.47	17469	1566	124	1251	20410	0.855903969	0.006075453	0.909818182	0.917730496
0.48	17497	1538	131	1244	20410	0.857275845	0.006418422	0.904727273	0.919201471
0.49	17524	1511	132	1243	20410	0.858598726	0.006467418	0.904	0.920619911
0.5	17563	1472	134	1241	20410	0.860509554	0.006565409	0.902545455	0.922668768
