# Supplementary material for: Synergistic H&E and IHC image analysis by AI predicts cancer biomarkers and survival outcomes in colorectal and breast cancer
Source: Commun Med (Lond). 2025 Aug 1;5:328. doi: 10.1038/s43856-025-01045-9 (PMC12317095; doi:10.1038/s43856-025-01045-9)
Supplement: Supplementary file 6 — Supplementary Data 3 [file 43856_2025_1045_MOESM6_ESM.csv]

probablility	TN	FP	FN	TP	total	True negative / Total	False negative / Total	Sensitivity	Specificity
0.01	4576	7765	3	2363	14707	0.311144353	0.000203984	0.998732037	0.370796532
0.02	6022	6319	9	2357	14707	0.409464881	0.000611953	0.996196112	0.487966939
0.03	6687	5654	15	2351	14707	0.454681444	0.001019922	0.993660186	0.541852362
0.04	7107	5234	19	2347	14707	0.483239274	0.001291902	0.991969569	0.575885261
0.05	7435	4906	23	2343	14707	0.505541579	0.001563881	0.990278952	0.602463334
0.06	7693	4648	27	2339	14707	0.523084246	0.00183586	0.988588335	0.623369257
0.07	7910	4431	29	2337	14707	0.537839124	0.00197185	0.987743026	0.640952921
0.08	8102	4239	32	2334	14707	0.550894132	0.002175835	0.986475063	0.656510818
0.09	8291	4050	32	2334	14707	0.563745155	0.002175835	0.986475063	0.671825622
0.1	8416	3925	38	2328	14707	0.572244509	0.002583804	0.983939138	0.681954461
0.11	8556	3785	39	2327	14707	0.581763786	0.002651798	0.983516484	0.69329876
0.12	8676	3665	42	2324	14707	0.589923166	0.002855783	0.982248521	0.703022446
0.13	8784	3557	45	2321	14707	0.597266608	0.003059767	0.980980558	0.711773762
0.14	8900	3441	47	2319	14707	0.605154008	0.003195757	0.980135249	0.721173325
0.15	8992	3349	53	2313	14707	0.611409533	0.003603726	0.977599324	0.72862815
0.16	9083	3258	63	2303	14707	0.617597063	0.004283674	0.973372781	0.736001945
0.17	9175	3166	68	2298	14707	0.623852587	0.004623649	0.97125951	0.74345677
0.18	9240	3101	69	2297	14707	0.628272251	0.004691643	0.970836855	0.748723766
0.19	9317	3024	75	2291	14707	0.633507853	0.005099612	0.96830093	0.754963131
0.2	9389	2952	76	2290	14707	0.638403481	0.005167607	0.967878276	0.760797342
0.21	9455	2886	78	2288	14707	0.64289114	0.005303597	0.967032967	0.766145369
0.22	9521	2820	80	2286	14707	0.647378799	0.005439587	0.966187658	0.771493396
0.23	9585	2756	86	2280	14707	0.651730468	0.005847556	0.963651733	0.776679361
0.24	9643	2698	92	2274	14707	0.655674169	0.006255525	0.961115807	0.781379143
0.25	9695	2646	94	2272	14707	0.6592099	0.006391514	0.960270499	0.78559274
0.26	9752	2589	97	2269	14707	0.663085605	0.006595499	0.959002536	0.79021149
0.27	9805	2536	100	2266	14707	0.666689332	0.006799483	0.957734573	0.794506118
0.28	9854	2487	105	2261	14707	0.670021078	0.007139457	0.955621302	0.798476623
0.29	9897	2444	107	2259	14707	0.672944856	0.007275447	0.954775993	0.801960943
0.3	9953	2388	111	2255	14707	0.676752567	0.007547426	0.953085376	0.806498663
0.31	10002	2339	116	2250	14707	0.680084314	0.007887401	0.950972105	0.810469168
0.32	10048	2293	122	2244	14707	0.683212076	0.00829537	0.948436179	0.814196581
0.33	10077	2264	127	2239	14707	0.685183926	0.008635344	0.946322908	0.816546471
0.34	10112	2229	130	2236	14707	0.687563745	0.008839328	0.945054945	0.819382546
0.35	10165	2176	136	2230	14707	0.691167471	0.009247297	0.942519019	0.823677174
0.36	10206	2135	140	2226	14707	0.693955259	0.009519277	0.940828402	0.826999433
0.37	10266	2075	148	2218	14707	0.698034949	0.010063235	0.937447168	0.831861275
0.38	10303	2038	151	2215	14707	0.700550758	0.01026722	0.936179205	0.834859412
0.39	10340	2001	158	2208	14707	0.703066567	0.010743184	0.933220626	0.837857548
0.4	10375	1966	163	2203	14707	0.705446386	0.011083158	0.931107354	0.840693623
0.41	10416	1925	166	2200	14707	0.708234174	0.011287142	0.929839391	0.844015882
0.42	10452	1889	173	2193	14707	0.710681988	0.011763106	0.926880811	0.846932988
0.43	10482	1859	178	2188	14707	0.712721833	0.01210308	0.92476754	0.849363909
0.44	10527	1814	182	2184	14707	0.715781601	0.012375059	0.923076923	0.853010291
0.45	10567	1774	193	2173	14707	0.718501394	0.013123003	0.918427726	0.856251519
0.46	10611	1730	197	2169	14707	0.721493167	0.013394982	0.916737109	0.859816871
0.47	10650	1691	205	2161	14707	0.724144965	0.013938941	0.913355875	0.862977068
0.48	10681	1660	208	2158	14707	0.726252805	0.014142925	0.912087912	0.86548902
0.49	10709	1632	216	2150	14707	0.72815666	0.014686884	0.908706678	0.86775788
0.5	10747	1594	228	2138	14707	0.730740464	0.015502822	0.903634827	0.870837047
