# Supplementary material for: Synergistic H&E and IHC image analysis by AI predicts cancer biomarkers and survival outcomes in colorectal and breast cancer
Source: Commun Med (Lond). 2025 Aug 1;5:328. doi: 10.1038/s43856-025-01045-9 (PMC12317095; doi:10.1038/s43856-025-01045-9)
Supplement: Supplementary file 7 — Supplementary Data 4 [file 43856_2025_1045_MOESM7_ESM.csv]

probablility	TN	FP	FN	TP	total	True negative / Total	False negative / Total	Sensitivity	Specificity
0.01	2599	16436	5	1370	20410	0.127339539	0.000244978	0.996363636	0.136537956
0.02	5214	13821	10	1365	20410	0.255463008	0.000489956	0.992727273	0.27391647
0.03	6936	12099	19	1356	20410	0.339833415	0.000930916	0.986181818	0.364381403
0.04	8145	10890	25	1350	20410	0.399069084	0.00122489	0.981818182	0.427895981
0.05	9043	9992	28	1347	20410	0.443067124	0.001371877	0.979636364	0.475072235
0.06	9732	9303	31	1344	20410	0.476825086	0.001518863	0.977454545	0.511268716
0.07	10336	8699	36	1339	20410	0.506418422	0.001763841	0.973818182	0.542999737
0.08	10784	8251	42	1333	20410	0.528368447	0.002057815	0.969454545	0.56653533
0.09	11193	7842	45	1330	20410	0.548407643	0.002204802	0.967272727	0.588022065
0.1	11533	7502	49	1326	20410	0.565066144	0.002400784	0.964363636	0.605883898
0.11	11877	7158	54	1321	20410	0.581920627	0.002645762	0.960727273	0.623955871
0.12	12154	6881	55	1320	20410	0.595492406	0.002694757	0.96	0.638508012
0.13	12440	6595	60	1315	20410	0.609505145	0.002939735	0.956363636	0.653532966
0.14	12672	6363	62	1313	20410	0.620872122	0.003037727	0.954909091	0.66572104
0.15	12890	6145	64	1311	20410	0.63155316	0.003135718	0.953454545	0.677173628
0.16	13096	5939	69	1306	20410	0.641646252	0.003380696	0.949818182	0.687995797
0.17	13273	5762	72	1303	20410	0.650318471	0.003527683	0.947636364	0.697294458
0.18	13448	5587	76	1299	20410	0.6588927	0.003723665	0.944727273	0.706488048
0.19	13597	5438	79	1296	20410	0.666193043	0.003870652	0.942545455	0.714315734
0.2	13751	5284	83	1292	20410	0.673738364	0.004066634	0.939636364	0.722406094
0.21	13899	5136	85	1290	20410	0.680989711	0.004164625	0.938181818	0.730181245
0.22	14028	5007	86	1289	20410	0.687310142	0.004213621	0.937454545	0.736958235
0.23	14151	4884	89	1286	20410	0.6933366	0.004360608	0.935272727	0.743420016
0.24	14278	4757	91	1284	20410	0.69955904	0.004458599	0.933818182	0.750091936
0.25	14410	4625	92	1283	20410	0.706026458	0.004507594	0.933090909	0.75702653
0.26	14548	4487	97	1278	20410	0.712787849	0.004752572	0.929454545	0.764276333
0.27	14647	4388	100	1275	20410	0.717638413	0.004899559	0.927272727	0.769477279
0.28	14746	4289	101	1274	20410	0.722488976	0.004948555	0.926545455	0.774678224
0.29	14836	4199	104	1271	20410	0.726898579	0.005095541	0.924363636	0.779406357
0.3	14913	4122	108	1267	20410	0.73067124	0.005291524	0.921454545	0.783451537
0.31	15002	4033	110	1265	20410	0.735031847	0.005389515	0.92	0.788127134
0.32	15103	3932	113	1262	20410	0.739980402	0.005536502	0.917818182	0.793433149
0.33	15206	3829	116	1259	20410	0.745026948	0.005683488	0.915636364	0.798844234
0.34	15280	3755	120	1255	20410	0.748652621	0.005879471	0.912727273	0.80273181
0.35	15353	3682	123	1252	20410	0.752229299	0.006026458	0.910545455	0.806566851
0.36	15423	3612	125	1250	20410	0.755658991	0.006124449	0.909090909	0.810244287
0.37	15513	3522	127	1248	20410	0.760068594	0.00622244	0.907636364	0.814972419
0.38	15589	3446	127	1248	20410	0.763792259	0.00622244	0.907636364	0.818965064
0.39	15658	3377	130	1245	20410	0.767172954	0.006369427	0.905454545	0.822589966
0.4	15728	3307	131	1244	20410	0.770602646	0.006418422	0.904727273	0.826267402
0.41	15814	3221	136	1239	20410	0.774816267	0.0066634	0.901090909	0.830785395
0.42	15885	3150	142	1233	20410	0.778294953	0.006957374	0.896727273	0.834515366
0.43	15967	3068	144	1231	20410	0.782312592	0.007055365	0.895272727	0.83882322
0.44	16038	2997	148	1227	20410	0.785791279	0.007251347	0.892363636	0.842553191
0.45	16109	2926	153	1222	20410	0.789269966	0.007496325	0.888727273	0.846283163
0.46	16188	2847	156	1219	20410	0.793140617	0.007643312	0.886545455	0.850433412
0.47	16257	2778	160	1215	20410	0.796521313	0.007839294	0.883636364	0.854058314
0.48	16336	2699	161	1214	20410	0.800391965	0.00788829	0.882909091	0.858208563
0.49	16407	2628	165	1210	20410	0.803870652	0.008084272	0.88	0.861938534
0.5	16473	2562	169	1206	20410	0.807104361	0.008280255	0.877090909	0.865405831
